# Supplementary material for: Elevated Serotonin and NT-proBNP Levels Predict and Detect Carcinoid Heart Disease in a Large Validation Study
Source: Cancers (Basel). 2022 May 10;14(10):2361. doi: 10.3390/cancers14102361 (PMC9139809; doi:10.3390/cancers14102361)
Supplement: Supplementary file 1 [file cancers-14-02361-s001.zip]

Archive with 1 entries (1 files):
- cancers-1631253-supplementary.pdf
